# Supplementary material for: Screening of Rhizosphere Bacteria and Nematode Populations Associated with Soybean Roots in the Mpumalanga Highveld of South Africa
Source: Microorganisms. 2021 Aug 26;9(9):1813. doi: 10.3390/microorganisms9091813 (PMC8469482; doi:10.3390/microorganisms9091813)
Supplement: Supplementary file 1 [file microorganisms-09-01813-s001.zip]

Archive with 1 entries (1 files):
- microorganisms-1327333-supplementary.pdf
